# Supplementary material for: Craniofacial Morphology of Temporomandibular Disorder Patients with Different Disc Positions: Stratifying Features Based on Sex and Sagittal Skeletal Pattern
Source: J Clin Med. 2023 Jan 13;12(2):652. doi: 10.3390/jcm12020652 (PMC9860960; doi:10.3390/jcm12020652)
Supplement: Supplementary file 1 [file jcm-12-00652-s001.zip]

Archive with 1 entries (1 files):
- jcm-2118857-supplementary.pdf
